# Supplementary material for: Biluo Qianyuan Formula Ameliorates Post-Traumatic Osteoarthritis by Suppressing FN1-Mediated Synovial Inflammation and Restoring Joint Homeostasis
Source: Pharmaceuticals (Basel). 2026 Mar 18;19(3):500. doi: 10.3390/ph19030500 (PMC13028745; doi:10.3390/ph19030500)
Supplement: Supplementary file 1 [file pharmaceuticals-19-00500-s001.zip]

Archive with 2 entries (2 files):
- pharmaceuticals-4146497-supplementary_figures.pdf
- pharmaceuticals-4146497-supplementary_tables.pdf
